# Supplementary material for: Zinc-Dependent Oligomerization of Thermus thermophilus Trigger Factor Chaperone
Source: Biology (Basel). 2021 Oct 26;10(11):1106. doi: 10.3390/biology10111106 (PMC8614707; doi:10.3390/biology10111106)
Supplement: Supplementary file 1 [file biology-10-01106-s001.zip]

Archive with 1 entries (1 files):
- biology-1415786-supplementary.pdf
